# Supplementary material for: Subtractive Proteomics and Reverse-Vaccinology Approaches for Novel Drug Target Identification and Chimeric Vaccine Development against Bartonella henselae Strain Houston-1
Source: Bioengineering (Basel). 2024 May 17;11(5):505. doi: 10.3390/bioengineering11050505 (PMC11118080; doi:10.3390/bioengineering11050505)
Supplement: Supplementary file 1 [file bioengineering-11-00505-s001.zip]

Archive with 1 entries (1 files):
- bioengineering-2962335-supplementary.rar
